# Supplementary material for: The miR-223 host non-coding transcript linc-223 induces IRF4 expression in acute myeloid leukemia by acting as a competing endogenous RNA
Source: Oncotarget. 2016 Aug 9;7(37):60155–68. doi: 10.18632/oncotarget.11165 (PMC5312375; doi:10.18632/oncotarget.11165)
Supplement: Supplementary file 2 [file oncotarget-07-60155-s002.xlsx]

## Sheet: Foglio1
bcr_patient_barcode	gender	vital_status	days_to_death	leukemia_specimen_cell_source_type	year_of_initial_pathologic_diagnosis	age_at_initial_pathologic_diagnosis	FAB type	acute_myeloid_leukemia_calgb_cytogenetics_risk_category	cytogenetic_abnormality	cytogenetic_abnormality_other	molecular_analysis_abnormality_testing_result
TCGA-AB-2803	FEMALE	Dead	792	Bone marrow aspirate	2001	61	M3	Favorable	Normal	t(15;17)	PML-RAR Positive|FLT3 Mutation Negative|IDH1 R132 Negative|IDH1 R140 Negative|IDH1 R172 Negative|Activating RAS Negative|NPMc Negative
TCGA-AB-2805	MALE	Dead	577	Bone marrow aspirate	2002	77	M0 Undifferentiated	Intermediate/Normal	Normal	No	FLT3 Mutation Negative|IDH1 R132 Negative|IDH1 R140 Positive|IDH1 R172 Negative|Activating RAS Negative|NPMc Negative
TCGA-AB-2806	MALE	Dead	945	Bone marrow aspirate	2002	46	M1	Favorable	t (8;21)	[Not Available]	FLT3 Mutation Negative|IDH1 R132 Negative|IDH1 R140 Negative|IDH1 R172 Negative|Activating RAS Negative|NPMc Negative
TCGA-AB-2807	FEMALE	Dead	181	Bone marrow aspirate	2002	68	M1	Intermediate/Normal	[Not Available]	21	BCR-ABL Negative|FLT3 Mutation Negative|IDH1 R132 Negative|IDH1 R140 Positive|IDH1 R172 Negative|Activating RAS Negative|NPMc Negative
TCGA-AB-2808	MALE	Alive	[Not Applicable]	Bone marrow aspirate	2002	23	M2	Intermediate/Normal	Normal	[Not Available]	FLT3 Mutation Negative|IDH1 R132 Negative|IDH1 R140 Negative|IDH1 R172 Negative|Activating RAS Negative|NPMc Negative
TCGA-AB-2810	FEMALE	Dead	31	Bone marrow aspirate	2002	76	M2	[Not Available]	[Not Available]	No	FLT3 Mutation Negative|IDH1 R132 Negative|IDH1 R140 Positive|IDH1 R172 Negative|Activating RAS Negative|NPMc Positive
TCGA-AB-2812	FEMALE	Dead	366	Bone marrow aspirate	2004	25	M2	Intermediate/Normal	Normal	[Not Available]	FLT3 Mutation Positive|IDH1 R132 Negative|IDH1 R140 Negative|IDH1 R172 Negative|Activating RAS Negative|NPMc Negative
TCGA-AB-2813	MALE	Dead	31	Bone marrow aspirate	2005	78	M4	Poor	Complex (greater than or equal to 3 distinct abnormalities)|del (5q) / 5q-	21	FLT3 Mutation Negative|IDH1 R132 Negative|IDH1 R140 Negative|IDH1 R172 Negative|Activating RAS Negative|NPMc Negative
TCGA-AB-2814	FEMALE	Dead	792	Bone marrow aspirate	2003	39	M0 Undifferentiated	Intermediate/Normal	del (5q) / 5q-	[Not Available]	FLT3 Mutation Negative|IDH1 R132 Negative|IDH1 R140 Negative|IDH1 R172 Negative|Activating RAS Negative|NPMc Negative
TCGA-AB-2816	FEMALE	Dead	245	Bone marrow aspirate	2003	57	M4	Intermediate/Normal	Normal	[Not Available]	FLT3 Mutation Positive|IDH1 R132 Positive|IDH1 R140 Negative|IDH1 R172 Negative|Activating RAS Positive|NPMc Positive
TCGA-AB-2817	MALE	Dead	273	Bone marrow aspirate	2005	64	M2	Poor	Normal|del (7q) / 7q-	t(9;22)	FLT3 Mutation Negative|IDH1 R132 Negative|IDH1 R140 Negative|IDH1 R172 Negative|Activating RAS Negative|NPMc Negative
TCGA-AB-2818	FEMALE	Dead	303	Bone marrow aspirate	2002	62	M2	Intermediate/Normal	Normal	[Not Available]	FLT3 Mutation Positive|IDH1 R132 Negative|IDH1 R140 Negative|IDH1 R172 Negative|Activating RAS Negative|NPMc Positive
TCGA-AB-2819	FEMALE	Alive	[Not Applicable]	Bone marrow aspirate	2003	52	M2	Favorable	Normal|t (8;21)	[Not Available]	FLT3 Mutation Negative|IDH1 R132 Negative|IDH1 R140 Negative|IDH1 R172 Negative|Activating RAS Negative|NPMc Negative
TCGA-AB-2820	MALE	Dead	0	Bone marrow aspirate	2003	76	M0 Undifferentiated	Poor	Complex (greater than or equal to 3 distinct abnormalities)|Trisomy 8	[Not Available]	FLT3 Mutation Negative|IDH1 R132 Negative|IDH1 R140 Negative|IDH1 R172 Negative|Activating RAS Negative|NPMc Negative
TCGA-AB-2821	MALE	Dead	822	Bone marrow aspirate	2005	64	M1	Poor	Normal|Trisomy 8	[Not Available]	FLT3 Mutation Negative|IDH1 R132 Positive|IDH1 R140 Negative|IDH1 R172 Positive|Activating RAS Negative|NPMc Negative
TCGA-AB-2822	MALE	Dead	973	Bone marrow aspirate	2003	65	M0 Undifferentiated	Poor	Trisomy 8	[Not Available]	BCR-ABL Negative|FLT3 Mutation Negative|IDH1 R132 Negative|IDH1 R140 Negative|IDH1 R172 Negative|Activating RAS Negative|NPMc Negative
TCGA-AB-2823	FEMALE	Dead	0	Bone marrow aspirate	2006	61	M3	Favorable	t (15;17)	[Not Available]	FLT3 Mutation Positive|IDH1 R132 Negative|IDH1 R140 Negative|IDH1 R172 Negative|Activating RAS Negative|NPMc Negative
TCGA-AB-2824	MALE	Dead	30	Bone marrow aspirate	2004	45	M5	Intermediate/Normal	Normal	[Not Available]	FLT3 Mutation Negative|IDH1 R132 Negative|IDH1 R140 Negative|IDH1 R172 Negative|Activating RAS Negative|NPMc Positive
TCGA-AB-2825	FEMALE	Dead	212	Bone marrow aspirate	2006	31	M5	Intermediate/Normal	Normal	[Not Available]	FLT3 Mutation Positive|IDH1 R132 Negative|IDH1 R140 Negative|IDH1 R172 Negative|Activating RAS Negative|NPMc Positive
TCGA-AB-2826	FEMALE	Dead	731	Bone marrow aspirate	2002	64	M4	Intermediate/Normal	Normal	[Not Available]	FLT3 Mutation Negative|IDH1 R132 Negative|IDH1 R140 Positive|IDH1 R172 Negative|Activating RAS Negative|NPMc Positive
TCGA-AB-2828	MALE	Alive	[Not Applicable]	Bone marrow aspirate	2003	55	M4	Favorable	[Not Available]	[Not Available]	FLT3 Mutation Negative|IDH1 R132 Negative|IDH1 R140 Negative|IDH1 R172 Negative|Activating RAS Negative|NPMc Negative
TCGA-AB-2830	FEMALE	Dead	275	Bone marrow aspirate	2005	64	M4	Intermediate/Normal	Normal	[Not Available]	FLT3 Mutation Negative|IDH1 R132 Negative|IDH1 R140 Negative|IDH1 R172 Negative|Activating RAS Negative|NPMc Negative
TCGA-AB-2832	FEMALE	Dead	365	Bone marrow aspirate	2005	60	M5	Intermediate/Normal	Normal	[Not Available]	FLT3 Mutation Negative|IDH1 R132 Negative|IDH1 R140 Negative|IDH1 R172 Negative|Activating RAS Negative|NPMc Negative
TCGA-AB-2833	MALE	Dead	456	Bone marrow aspirate	2002	77	M4	Intermediate/Normal	Normal	[Not Available]	FLT3 Mutation Negative|IDH1 R132 Negative|IDH1 R140 Negative|IDH1 R172 Negative|Activating RAS Negative|NPMc Negative
TCGA-AB-2835	MALE	Alive	[Not Applicable]	Bone marrow aspirate	2005	48	M5	Intermediate/Normal	Normal	[Not Available]	FLT3 Mutation Negative|IDH1 R132 Negative|IDH1 R140 Negative|IDH1 R172 Negative|Activating RAS Negative|NPMc Positive
TCGA-AB-2836	MALE	Dead	518	Bone marrow aspirate	2005	35	M4	Intermediate/Normal	Normal	[Not Available]	FLT3 Mutation Negative|IDH1 R132 Negative|IDH1 R140 Negative|IDH1 R172 Negative|Activating RAS Negative|NPMc Positive
TCGA-AB-2837	FEMALE	Dead	0	Bone marrow aspirate	2002	66	M5	Intermediate/Normal	Normal	[Not Available]	FLT3 Mutation Negative|IDH1 R132 Negative|IDH1 R140 Negative|IDH1 R172 Negative|Activating RAS Negative|NPMc Positive
TCGA-AB-2838	MALE	Dead	365	Bone marrow aspirate	2002	67	M2	Poor	Complex (greater than or equal to 3 distinct abnormalities)|del (5q) / 5q-|del (7q) / 7q-|Trisomy 8	21	FLT3 Mutation Negative|IDH1 R132 Negative|IDH1 R140 Negative|IDH1 R172 Negative|Activating RAS Negative|NPMc Negative
TCGA-AB-2840	MALE	Dead	28	Bone marrow aspirate	2003	74	M3	Favorable	t (15;17)	[Not Available]	BCR-ABL Negative|PML-RAR Not Tested|FLT3 Mutation Positive|IDH1 R132 Negative|IDH1 R140 Negative|IDH1 R172 Negative|Activating RAS Negative|NPMc Negative
TCGA-AB-2841	FEMALE	Dead	1401	Bone marrow aspirate	2004	51	M3	Favorable	t (15;17)	No	FLT3 Mutation Negative|IDH1 R132 Negative|IDH1 R140 Negative|IDH1 R172 Negative|Activating RAS Negative|NPMc Negative
TCGA-AB-2844	MALE	Dead	122	Bone marrow aspirate	2005	63	M2	Intermediate/Normal	[Not Available]	[Not Available]	FLT3 Mutation Positive|IDH1 R132 Negative|IDH1 R140 Negative|IDH1 R172 Negative|Activating RAS Negative|NPMc Negative
TCGA-AB-2845	FEMALE	Dead	304	Bone marrow aspirate	2002	37	M2	Intermediate/Normal	Normal	[Not Available]	FLT3 Mutation Negative|IDH1 R132 Negative|IDH1 R140 Negative|IDH1 R172 Negative|Activating RAS Negative|NPMc Negative
TCGA-AB-2846	FEMALE	Dead	1402	Bone marrow aspirate	2005	57	M4	Favorable	inv (16)	[Not Available]	FLT3 Mutation Positive|IDH1 R132 Negative|IDH1 R140 Negative|IDH1 R172 Negative|Activating RAS Negative|NPMc Negative
TCGA-AB-2847	MALE	Dead	608	Bone marrow aspirate	2004	53	M1	Intermediate/Normal	Normal|del (7q) / 7q-	[Not Available]	FLT3 Mutation Negative|IDH1 R132 Negative|IDH1 R140 Negative|IDH1 R172 Negative|Activating RAS Negative|NPMc Negative
TCGA-AB-2848	MALE	Dead	455	Bone marrow aspirate	2005	62	M4	Intermediate/Normal	Normal	No	FLT3 Mutation Negative|IDH1 R132 Negative|IDH1 R140 Negative|IDH1 R172 Negative|Activating RAS Negative|NPMc Positive
TCGA-AB-2851	FEMALE	Dead	242	Bone marrow aspirate	2005	66	M5	Intermediate/Normal	Normal	[Not Available]	FLT3 Mutation Positive|IDH1 R132 Negative|IDH1 R140 Negative|IDH1 R172 Negative|Activating RAS Negative|NPMc Negative
TCGA-AB-2853	MALE	Dead	89	Bone marrow aspirate	2003	51	M1	Intermediate/Normal	Normal	[Not Available]	FLT3 Mutation Positive|IDH1 R132 Negative|IDH1 R140 Negative|IDH1 R172 Negative|Activating RAS Negative|NPMc Negative
TCGA-AB-2854	FEMALE	Dead	366	Bone marrow aspirate	2003	51	M4	Intermediate/Normal	[Not Available]	[Not Available]	FLT3 Mutation Negative|IDH1 R132 Negative|IDH1 R140 Negative|IDH1 R172 Negative|Activating RAS Negative|NPMc Negative
TCGA-AB-2855	MALE	Dead	212	Bone marrow aspirate	2004	18	M1	Poor	Complex (greater than or equal to 3 distinct abnormalities)	[Not Available]	FLT3 Mutation Negative|IDH1 R132 Negative|IDH1 R140 Negative|IDH1 R172 Negative|Activating RAS Negative|NPMc Negative
TCGA-AB-2856	MALE	Dead	150	Bone marrow aspirate	2006	63	M4	Intermediate/Normal	Normal	[Not Available]	FLT3 Mutation Positive|IDH1 R132 Negative|IDH1 R140 Negative|IDH1 R172 Negative|Activating RAS Negative|NPMc Negative
TCGA-AB-2858	FEMALE	Dead	577	Bone marrow aspirate	2004	75	M2	Favorable	t (8;21)	[Not Available]	FLT3 Mutation Negative|IDH1 R132 Negative|IDH1 R140 Negative|IDH1 R172 Negative|Activating RAS Negative|NPMc Negative
TCGA-AB-2859	MALE	Dead	304	Bone marrow aspirate	2005	40	M2	Intermediate/Normal	Normal	[Not Available]	FLT3 Mutation Negative|IDH1 R132 Negative|IDH1 R140 Negative|IDH1 R172 Negative|Activating RAS Negative|NPMc Positive
TCGA-AB-2861	MALE	Dead	0	Bone marrow aspirate	2005	76	M5	Poor	Normal|Trisomy 8	[Not Available]	FLT3 Mutation Negative|IDH1 R132 Negative|IDH1 R140 Negative|IDH1 R172 Negative|Activating RAS Negative|NPMc Positive
TCGA-AB-2862	FEMALE	Alive	[Not Applicable]	Bone marrow aspirate	2005	33	M3	Intermediate/Normal	Normal	[Not Available]	FLT3 Mutation Positive|IDH1 R132 Negative|IDH1 R140 Negative|IDH1 R172 Negative|Activating RAS Negative|NPMc Negative
TCGA-AB-2863	MALE	Dead	31	Bone marrow aspirate	2003	63	M1	Poor	Trisomy 8	[Not Available]	BCR-ABL Negative|FLT3 Mutation Negative|IDH1 R132 Positive|IDH1 R140 Negative|IDH1 R172 Negative|Activating RAS Negative|NPMc Negative
TCGA-AB-2865	MALE	Dead	61	Bone marrow aspirate	2005	75	M1	Intermediate/Normal	[Not Available]	21	FLT3 Mutation Negative|IDH1 R132 Negative|IDH1 R140 Negative|IDH1 R172 Negative|Activating RAS Negative|NPMc Negative
TCGA-AB-2866	MALE	Dead	153	Bone marrow aspirate	2005	67	M1	Intermediate/Normal	Normal	[Not Available]	FLT3 Mutation Negative|IDH1 R132 Negative|IDH1 R140 Positive|IDH1 R172 Negative|Activating RAS Negative|NPMc Negative
TCGA-AB-2867	FEMALE	Dead	184	Bone marrow aspirate	2002	66	M2	Intermediate/Normal	Normal	[Not Available]	BCR-ABL Negative|PML-RAR Not Tested|FLT3 Mutation Negative|IDH1 R132 Positive|IDH1 R140 Negative|IDH1 R172 Negative|Activating RAS Negative|NPMc Negative
TCGA-AB-2869	FEMALE	Alive	[Not Applicable]	Bone marrow aspirate	2009	64	M2	Intermediate/Normal	Normal	[Not Available]	PML-RAR Positive|IDH1 R132 Negative|IDH1 R140 Not Tested|IDH1 R172 Not Tested|Activating RAS Negative|NPMc Negative
TCGA-AB-2870	MALE	Dead	153	Bone marrow aspirate	2007	76	M1	Favorable	Normal|inv (16)	[Not Available]	FLT3 Mutation Negative|IDH1 R132 Negative|IDH1 R140 Negative|IDH1 R172 Negative|Activating RAS Negative|NPMc Negative
TCGA-AB-2871	MALE	Alive	[Not Applicable]	Bone marrow aspirate	2009	51	M1	Intermediate/Normal	Normal	[Not Available]	FLT3 Mutation Negative|IDH1 R132 Negative|IDH1 R140 Negative|IDH1 R172 Negative|Activating RAS Negative|NPMc Negative
TCGA-AB-2872	MALE	Alive	[Not Applicable]	Bone marrow aspirate	2008	42	M3	Favorable	Complex (greater than or equal to 3 distinct abnormalities)|t (15;17)	[Not Available]	PML-RAR Positive|FLT3 Mutation Negative|IDH1 R132 Negative|IDH1 R140 Negative|IDH1 R172 Negative|Activating RAS Negative|NPMc Negative
TCGA-AB-2873	FEMALE	Alive	[Not Applicable]	Bone marrow aspirate	2009	51	M5	Intermediate/Normal	Normal	[Not Available]	FLT3 Mutation Negative|IDH1 R132 Negative|IDH1 R140 Negative|IDH1 R172 Negative|Activating RAS Negative|NPMc Negative
TCGA-AB-2874	MALE	Alive	[Not Applicable]	Bone marrow aspirate	2009	59	M2	Poor	del (7q) / 7q-	[Not Available]	FLT3 Mutation Negative|IDH1 R132 Negative|IDH1 R140 Positive|IDH1 R172 Negative|Activating RAS Negative|NPMc Negative
TCGA-AB-2875	MALE	Alive	[Not Applicable]	Bone marrow aspirate	2009	43	M2	Favorable	t (8;21)	[Not Available]	FLT3 Mutation Positive|IDH1 R132 Negative|IDH1 R140 Negative|IDH1 R172 Negative|Activating RAS Negative|NPMc Negative
TCGA-AB-2876	FEMALE	Alive	[Not Applicable]	Bone marrow aspirate	2006	45	M2	Intermediate/Normal	Normal	[Not Available]	FLT3 Mutation Negative|IDH1 R132 Negative|IDH1 R140 Negative|IDH1 R172 Negative|Activating RAS Negative|NPMc Negative
TCGA-AB-2877	FEMALE	Alive	[Not Applicable]	Bone marrow aspirate	2008	60	M1	Intermediate/Normal	[Not Available]	[Not Available]	FLT3 Mutation Positive|IDH1 R132 Negative|IDH1 R140 Positive|IDH1 R172 Negative|Activating RAS Negative|NPMc Positive
TCGA-AB-2878	FEMALE	Dead	365	Bone marrow aspirate	2006	47	M2	Poor	Complex (greater than or equal to 3 distinct abnormalities)|del (5q) / 5q-|del (7q) / 7q-	[Not Available]	FLT3 Mutation Negative|IDH1 R132 Negative|IDH1 R140 Negative|IDH1 R172 Negative|Activating RAS Negative|NPMc Negative
TCGA-AB-2879	FEMALE	Alive	[Not Applicable]	Bone marrow aspirate	2009	68	M1	Intermediate/Normal	Normal	[Not Available]	PML-RAR Negative|FLT3 Mutation Positive|IDH1 R132 Negative|IDH1 R140 Negative|IDH1 R172 Negative|Activating RAS Negative|NPMc Positive
TCGA-AB-2880	MALE	Dead	[Not Available]	Bone marrow aspirate	2009	24	M1	Intermediate/Normal	Normal	[Not Available]	FLT3 Mutation Positive|IDH1 R132 Negative|IDH1 R140 Negative|IDH1 R172 Negative|Activating RAS Negative|NPMc Negative
TCGA-AB-2881	FEMALE	Alive	[Not Applicable]	Bone marrow aspirate	2009	48	M1	Favorable	Normal|inv (16)	[Not Available]	FLT3 Mutation Negative|IDH1 R132 Negative|IDH1 R140 Negative|IDH1 R172 Negative|Activating RAS Negative|NPMc Negative
TCGA-AB-2882	FEMALE	Dead	365	Bone marrow aspirate	2006	73	M2	Poor	Normal|del (7q) / 7q-	[Not Available]	FLT3 Mutation Negative|IDH1 R132 Negative|IDH1 R140 Negative|IDH1 R172 Negative|Activating RAS Negative|NPMc Negative
TCGA-AB-2883	MALE	Alive	[Not Applicable]	Bone marrow aspirate	2008	60	M5	Poor	Normal|Complex (greater than or equal to 3 distinct abnormalities)|Trisomy 8	21	BCR-ABL Negative|FLT3 Mutation Negative|IDH1 R132 Negative|IDH1 R140 Negative|IDH1 R172 Negative|Activating RAS Negative|NPMc Negative
TCGA-AB-2884	FEMALE	Dead	731	Bone marrow aspirate	2008	44	M1	Intermediate/Normal	Normal	[Not Available]	FLT3 Mutation Negative|IDH1 R132 Negative|IDH1 R140 Negative|IDH1 R172 Negative|Activating RAS Negative|NPMc Positive
TCGA-AB-2885	MALE	Dead	214	Bone marrow aspirate	2009	71	M0 Undifferentiated	Poor	Complex (greater than or equal to 3 distinct abnormalities)|del (5q) / 5q-|del (7q) / 7q-	[Not Available]	FLT3 Mutation Negative|IDH1 R132 Negative|IDH1 R140 Negative|IDH1 R172 Negative|Activating RAS Negative|NPMc Negative
TCGA-AB-2886	MALE	Alive	[Not Applicable]	Bone marrow aspirate	2009	26	M2	Favorable	t (8;21)	Yes	FLT3 Mutation Negative|IDH1 R132 Negative|IDH1 R140 Negative|IDH1 R172 Negative|Activating RAS Negative|NPMc Negative
TCGA-AB-2887	FEMALE	Dead	[Not Available]	Bone marrow aspirate	2009	60	M1	Intermediate/Normal	del (7q) / 7q-	[Not Available]	PML-RAR Negative|FLT3 Mutation Negative|IDH1 R132 Not Tested|IDH1 R140 Negative|IDH1 R172 Negative|Activating RAS Positive|NPMc Negative
TCGA-AB-2888	MALE	Alive	[Not Applicable]	Bone marrow aspirate	2009	57	M4	Favorable	[Not Available]	[Not Available]	FLT3 Mutation Negative|IDH1 R132 Negative|IDH1 R140 Negative|IDH1 R172 Negative|Activating RAS Negative|NPMc Negative
TCGA-AB-2889	MALE	Alive	[Not Applicable]	Bone marrow aspirate	2009	55	M4	Favorable	inv (16)	[Not Available]	FLT3 Mutation Negative|IDH1 R132 Negative|IDH1 R140 Negative|IDH1 R172 Negative|Activating RAS Negative|NPMc Negative
TCGA-AB-2890	MALE	Dead	0	Bone marrow aspirate	2009	69	M0 Undifferentiated	Poor	Normal	[Not Available]	FLT3 Mutation Negative|IDH1 R132 Negative|IDH1 R140 Negative|IDH1 R172 Negative|Activating RAS Negative|NPMc Negative
TCGA-AB-2891	MALE	Dead	[Not Available]	Bone marrow aspirate	2009	42	M1	Poor	Complex (greater than or equal to 3 distinct abnormalities)	[Not Available]	FLT3 Mutation Negative|IDH1 R132 Negative|IDH1 R140 Positive|IDH1 R172 Negative|Activating RAS Negative|NPMc Negative
TCGA-AB-2892	FEMALE	Alive	[Not Applicable]	Bone marrow aspirate	2006	42	M4	Favorable	Normal|inv (16)	[Not Available]	FLT3 Mutation Negative|IDH1 R132 Negative|IDH1 R140 Negative|IDH1 R172 Negative|Activating RAS Positive|NPMc Negative
TCGA-AB-2893	MALE	Dead	212	Bone marrow aspirate	2006	45	M5	Poor	[Not Available]	[Not Available]	FLT3 Mutation Negative|IDH1 R132 Negative|IDH1 R140 Negative|IDH1 R172 Negative|Activating RAS Positive|NPMc Negative
TCGA-AB-2894	FEMALE	Dead	181	Bone marrow aspirate	2007	50	M5	Poor	Normal|del (7q) / 7q-|t (9;11)	[Not Available]	FLT3 Mutation Negative|IDH1 R132 Negative|IDH1 R140 Negative|IDH1 R172 Negative|Activating RAS Negative|NPMc Negative
TCGA-AB-2895	FEMALE	Dead	153	Bone marrow aspirate	2009	41	M1	[Not Available]	[Not Available]	[Not Available]	FLT3 Mutation Positive|IDH1 R132 Negative|IDH1 R140 Negative|IDH1 R172 Negative|Activating RAS Negative|NPMc Positive
TCGA-AB-2896	FEMALE	Dead	214	Bone marrow aspirate	2007	21	M5	Intermediate/Normal	Normal	[Not Available]	FLT3 Mutation Positive|IDH1 R132 Negative|IDH1 R140 Negative|IDH1 R172 Negative|Activating RAS Negative|NPMc Positive
TCGA-AB-2897	FEMALE	Alive	[Not Applicable]	Bone marrow aspirate	2009	50	M3	Favorable	Normal|t (15;17)	[Not Available]	FLT3 Mutation Negative|IDH1 R132 Negative|IDH1 R140 Negative|IDH1 R172 Negative|Activating RAS Negative|NPMc Negative
TCGA-AB-2898	FEMALE	Alive	[Not Applicable]	Bone marrow aspirate	2009	69	M1	Poor	Trisomy 8	[Not Available]	FLT3 Mutation Negative|IDH1 R132 Negative|IDH1 R140 Negative|IDH1 R172 Positive|Activating RAS Negative|NPMc Negative
TCGA-AB-2899	FEMALE	Dead	671	Bone marrow aspirate	2006	76	M4	Intermediate/Normal	Normal	[Not Available]	FLT3 Mutation Negative|IDH1 R132 Negative|IDH1 R140 Negative|IDH1 R172 Negative|Activating RAS Negative|NPMc Negative
TCGA-AB-2900	MALE	Dead	184	Bone marrow aspirate	2009	70	M1	Intermediate/Normal	Normal	[Not Available]	FLT3 Mutation Positive|IDH1 R132 Negative|IDH1 R140 Negative|IDH1 R172 Negative|Activating RAS Negative|NPMc Positive
TCGA-AB-2901	MALE	Alive	[Not Applicable]	Bone marrow aspirate	2009	27	M2	Poor	Complex (greater than or equal to 3 distinct abnormalities)|Trisomy 8	21, 9(9;22)	FLT3 Mutation Negative|IDH1 R132 Positive|IDH1 R140 Negative|IDH1 R172 Negative|Activating RAS Negative|NPMc Negative
TCGA-AB-2903	FEMALE	Dead	0	Bone marrow aspirate	2006	76	M1	Intermediate/Normal	Normal	[Not Available]	FLT3 Mutation Negative|IDH1 R132 Negative|IDH1 R140 Negative|IDH1 R172 Negative|Activating RAS Negative|NPMc Positive
TCGA-AB-2904	MALE	Dead	517	Bone marrow aspirate	2008	65	M0 Undifferentiated	Poor	Complex (greater than or equal to 3 distinct abnormalities)|del (5q) / 5q-|Trisomy 8	[Not Available]	FLT3 Mutation Positive|IDH1 R132 Negative|IDH1 R140 Negative|IDH1 R172 Negative|Activating RAS Negative|NPMc Negative
TCGA-AB-2908	MALE	Dead	31	Bone marrow aspirate	2008	81	M2	Poor	Complex (greater than or equal to 3 distinct abnormalities)|del (5q) / 5q-	21	FLT3 Mutation Negative|IDH1 R132 Negative|IDH1 R140 Negative|IDH1 R172 Negative|Activating RAS Negative|NPMc Negative
TCGA-AB-2910	FEMALE	Dead	0	Bone marrow aspirate	2008	61	M5	Intermediate/Normal	Normal	Yes	FLT3 Mutation Positive|IDH1 R132 Negative|IDH1 R140 Negative|IDH1 R172 Negative|Activating RAS Negative|NPMc Negative
TCGA-AB-2911	FEMALE	Alive	[Not Applicable]	Bone marrow aspirate	2006	51	M4	Poor	Normal|Complex (greater than or equal to 3 distinct abnormalities)	[Not Available]	FLT3 Mutation Negative|IDH1 R132 Negative|IDH1 R140 Negative|IDH1 R172 Negative|Activating RAS Positive|NPMc Negative
TCGA-AB-2912	MALE	Dead	274	Bone marrow aspirate	2007	63	M4	Poor	Trisomy 8	[Not Available]	FLT3 Mutation Negative|IDH1 R132 Negative|IDH1 R140 Negative|IDH1 R172 Negative|Activating RAS Negative|NPMc Negative
TCGA-AB-2913	MALE	Alive	[Not Applicable]	Bone marrow aspirate	2006	61	M0 Undifferentiated	Poor	Normal|Trisomy 8	[Not Available]	FLT3 Mutation Positive|IDH1 R132 Negative|IDH1 R140 Negative|IDH1 R172 Negative|Activating RAS Negative|NPMc Positive
TCGA-AB-2914	FEMALE	Alive	[Not Applicable]	Bone marrow aspirate	2007	22	M2	Favorable	Normal|inv (16)	[Not Available]	FLT3 Mutation Positive|IDH1 R132 Negative|IDH1 R140 Negative|IDH1 R172 Negative|Activating RAS Negative|NPMc Negative
TCGA-AB-2915	FEMALE	Dead	0	Bone marrow aspirate	2009	73	M2	Poor	Complex (greater than or equal to 3 distinct abnormalities)	[Not Available]	FLT3 Mutation Negative|IDH1 R132 Negative|IDH1 R140 Negative|IDH1 R172 Negative|Activating RAS Negative|NPMc Negative
TCGA-AB-2916	FEMALE	Alive	[Not Applicable]	Bone marrow aspirate	2007	48	M4	Intermediate/Normal	[Not Available]	[Not Available]	FLT3 Mutation Negative|IDH1 R132 Negative|IDH1 R140 Negative|IDH1 R172 Negative|Activating RAS Negative|NPMc Negative
TCGA-AB-2917	FEMALE	Alive	[Not Applicable]	Bone marrow aspirate	2006	41	M0 Undifferentiated	Poor	Normal|Complex (greater than or equal to 3 distinct abnormalities)|del (7q) / 7q-	[Not Available]	FLT3 Mutation Negative|IDH1 R132 Negative|IDH1 R140 Negative|IDH1 R172 Negative|Activating RAS Positive|NPMc Negative
TCGA-AB-2918	FEMALE	Dead	[Not Available]	Bone marrow aspirate	2009	47	M1	Poor	Trisomy 8	[Not Available]	FLT3 Mutation Positive|IDH1 R132 Negative|IDH1 R140 Negative|IDH1 R172 Negative|Activating RAS Negative|NPMc Negative
TCGA-AB-2919	FEMALE	Alive	[Not Applicable]	Bone marrow aspirate	2009	54	M1	Intermediate/Normal	Normal	[Not Available]	BCR-ABL Negative|FLT3 Mutation Positive|IDH1 R132 Positive|IDH1 R140 Negative|IDH1 R172 Negative|Activating RAS Negative|NPMc Positive
TCGA-AB-2920	MALE	Dead	366	Bone marrow aspirate	2007	44	M2	Poor	Normal|Complex (greater than or equal to 3 distinct abnormalities)|del (7q) / 7q-|Trisomy 8	[Not Available]	FLT3 Mutation Negative|IDH1 R132 Negative|IDH1 R140 Negative|IDH1 R172 Negative|Activating RAS Negative|NPMc Negative
TCGA-AB-2921	FEMALE	Dead	[Not Available]	Bone marrow aspirate	2009	56	M4	Intermediate/Normal	Normal	[Not Available]	BCR-ABL Negative|FLT3 Mutation Positive|IDH1 R132 Negative|IDH1 R140 Negative|IDH1 R172 Negative|Activating RAS Negative|NPMc Negative
TCGA-AB-2922	MALE	Dead	0	Bone marrow aspirate	2008	83	M0 Undifferentiated	Intermediate/Normal	Normal	[Not Available]	FLT3 Mutation Positive|IDH1 R132 Negative|IDH1 R140 Negative|IDH1 R172 Negative|Activating RAS Negative|NPMc Negative
TCGA-AB-2923	MALE	Dead	31	Bone marrow aspirate	2008	78	M4	Intermediate/Normal	Normal	[Not Available]	FLT3 Mutation Negative|IDH1 R132 Negative|IDH1 R140 Negative|IDH1 R172 Negative|Activating RAS Negative|NPMc Negative
TCGA-AB-2924	MALE	Alive	[Not Applicable]	Bone marrow aspirate	2009	59	M4	Intermediate/Normal	Normal	No	BCR-ABL Negative|FLT3 Mutation Positive|IDH1 R132 Negative|IDH1 R140 Negative|IDH1 R172 Negative|Activating RAS Negative|NPMc Positive
TCGA-AB-2925	MALE	Dead	243	Bone marrow aspirate	2007	57	M5	Intermediate/Normal	Normal	[Not Available]	BCR-ABL Negative|FLT3 Mutation Positive|IDH1 R132 Negative|IDH1 R140 Negative|IDH1 R172 Negative|Activating RAS Negative|NPMc Positive
TCGA-AB-2926	FEMALE	Dead	457	Bone marrow aspirate	2008	57	M1	Poor	Trisomy 8	[Not Available]	FLT3 Mutation Positive|IDH1 R132 Positive|IDH1 R140 Negative|IDH1 R172 Negative|Activating RAS Negative|NPMc Negative
TCGA-AB-2927	FEMALE	Dead	90	Bone marrow aspirate	2009	88	M1	Intermediate/Normal	Normal	[Not Available]	FLT3 Mutation Negative|IDH1 R132 Negative|IDH1 R140 Negative|IDH1 R172 Negative|Activating RAS Negative|NPMc Negative
TCGA-AB-2928	FEMALE	Dead	[Not Available]	Bone marrow aspirate	2010	43	M1	Poor	del (7q) / 7q-	[Not Available]	PML-RAR Negative|FLT3 Mutation Positive|IDH1 R132 Positive|IDH1 R140 Negative|IDH1 R172 Negative|Activating RAS Negative|NPMc Negative
TCGA-AB-2930	FEMALE	Dead	[Not Available]	Bone marrow aspirate	2009	63	M2	Intermediate/Normal	Normal	[Not Available]	FLT3 Mutation Positive|IDH1 R132 Negative|IDH1 R140 Negative|IDH1 R172 Negative|Activating RAS Negative|NPMc Negative
TCGA-AB-2931	MALE	Dead	0	Bone marrow aspirate	2007	75	M2	Intermediate/Normal	[Not Available]	[Not Available]	FLT3 Mutation Positive|IDH1 R132 Negative|IDH1 R140 Negative|IDH1 R172 Negative|Activating RAS Negative|NPMc Negative
TCGA-AB-2932	MALE	Alive	[Not Applicable]	Bone marrow aspirate	2008	62	M5	Intermediate/Normal	Normal	[Not Available]	BCR-ABL Negative|PML-RAR Negative|FLT3 Mutation Negative|IDH1 R140 Negative|IDH1 R172 Negative|Activating RAS Negative|NPMc Positive
TCGA-AB-2933	MALE	Dead	122	Bone marrow aspirate	2007	58	M4	Intermediate/Normal	Normal	[Not Available]	BCR-ABL Negative|PML-RAR Negative|FLT3 Mutation Negative|IDH1 R132 Negative|IDH1 R140 Negative|IDH1 R172 Negative|Activating RAS Negative|NPMc Negative
TCGA-AB-2934	MALE	Alive	[Not Applicable]	Bone marrow aspirate	2010	65	M1	Intermediate/Normal	Normal	[Not Available]	BCR-ABL Negative|FLT3 Mutation Positive|IDH1 R132 Negative|IDH1 R140 Negative|IDH1 R172 Negative|Activating RAS Negative|NPMc Negative
TCGA-AB-2935	MALE	Dead	61	Bone marrow aspirate	2007	66	M4	Poor	del (5q) / 5q-|del (7q) / 7q-	[Not Available]	BCR-ABL Negative|FLT3 Mutation Negative|IDH1 R132 Negative|IDH1 R140 Negative|IDH1 R172 Negative|Activating RAS Negative|NPMc Negative
TCGA-AB-2936	FEMALE	Alive	[Not Applicable]	Bone marrow aspirate	2010	61	M0 Undifferentiated	Intermediate/Normal	Normal	[Not Available]	FLT3 Mutation Negative|IDH1 R132 Negative|IDH1 R140 Negative|IDH1 R172 Negative|Activating RAS Negative|NPMc Negative
TCGA-AB-2937	FEMALE	Dead	215	Bone marrow aspirate	2007	36	M1	Favorable	t (8;21)	[Not Available]	FLT3 Mutation Negative|IDH1 R132 Negative|IDH1 R140 Negative|IDH1 R172 Negative|Activating RAS Negative|NPMc Negative
TCGA-AB-2939	MALE	Alive	[Not Applicable]	Bone marrow aspirate	2008	72	M1	Poor	Complex (greater than or equal to 3 distinct abnormalities)|del (5q) / 5q-	[Not Available]	FLT3 Mutation Negative|IDH1 R132 Negative|IDH1 R140 Negative|IDH1 R172 Negative|Activating RAS Negative|NPMc Negative
TCGA-AB-2940	MALE	Dead	[Not Available]	Bone marrow aspirate	2006	35	M2	Intermediate/Normal	Normal	21	FLT3 Mutation Negative|IDH1 R132 Negative|IDH1 R140 Negative|IDH1 R172 Negative|Activating RAS Negative|NPMc Negative
TCGA-AB-2942	FEMALE	Alive	[Not Applicable]	Bone marrow aspirate	2008	67	M4	Favorable	Normal|inv (16)	[Not Available]	FLT3 Mutation Negative|IDH1 R132 Negative|IDH1 R140 Negative|IDH1 R172 Negative|Activating RAS Negative|NPMc Negative
TCGA-AB-2943	FEMALE	Dead	[Not Available]	Bone marrow aspirate	2010	70	M1	Poor	Complex (greater than or equal to 3 distinct abnormalities)|del (5q) / 5q-	[Not Available]	FLT3 Mutation Negative|IDH1 R132 Negative|IDH1 R140 Negative|IDH1 R172 Negative|Activating RAS Negative|NPMc Negative
TCGA-AB-2944	MALE	Dead	[Not Available]	Bone marrow aspirate	2010	48	M0 Undifferentiated	Poor	[Not Available]	[Not Available]	BCR-ABL Positive|FLT3 Mutation Positive|IDH1 R132 Negative|IDH1 R140 Negative|IDH1 R172 Negative|Activating RAS Negative|NPMc Negative
TCGA-AB-2945	FEMALE	Dead	243	Bone marrow aspirate	2006	65	M4	Poor	Complex (greater than or equal to 3 distinct abnormalities)	[Not Available]	FLT3 Mutation Positive|IDH1 R132 Positive|IDH1 R140 Negative|IDH1 R172 Negative|Activating RAS Negative|NPMc Positive
TCGA-AB-2946	MALE	Alive	[Not Applicable]	Bone marrow aspirate	2010	41	M2	Intermediate/Normal	[Not Available]	[Not Available]	FLT3 Mutation Negative|IDH1 R132 Negative|IDH1 R140 Negative|IDH1 R172 Negative|Activating RAS Negative|NPMc Negative
TCGA-AB-2947	MALE	Alive	[Not Applicable]	Bone marrow aspirate	2009	52	M4	Intermediate/Normal	Normal	[Not Available]	BCR-ABL Negative|PML-RAR Negative|FLT3 Mutation Positive|IDH1 R132 Negative|IDH1 R140 Negative|IDH1 R172 Negative|Activating RAS Negative|NPMc Negative
TCGA-AB-2948	MALE	Dead	580	Bone marrow aspirate	2007	67	M4	Intermediate/Normal	Normal	[Not Available]	FLT3 Mutation Negative|IDH1 R132 Negative|IDH1 R140 Positive|IDH1 R172 Negative|Activating RAS Negative|NPMc Negative
TCGA-AB-2949	MALE	Alive	[Not Applicable]	Bone marrow aspirate	2008	58	M0 Undifferentiated	Poor	Complex (greater than or equal to 3 distinct abnormalities)|del (7q) / 7q-|Trisomy 8	[Not Available]	FLT3 Mutation Negative|IDH1 R132 Positive|IDH1 R140 Negative|IDH1 R172 Negative|Activating RAS Negative|NPMc Negative
TCGA-AB-2950	FEMALE	Alive	[Not Applicable]	Bone marrow aspirate	2008	34	M2	Favorable	t (8;21)	[Not Available]	FLT3 Mutation Negative|IDH1 R132 Negative|IDH1 R140 Negative|IDH1 R172 Negative|Activating RAS Negative|NPMc Negative
TCGA-AB-2952	FEMALE	Dead	31	Bone marrow aspirate	2007	60	M1	Poor	Complex (greater than or equal to 3 distinct abnormalities)|del (5q) / 5q-|del (7q) / 7q-|Trisomy 8	[Not Available]	FLT3 Mutation Negative|IDH1 R132 Negative|IDH1 R140 Negative|IDH1 R172 Negative|Activating RAS Negative|NPMc Negative
TCGA-AB-2954	FEMALE	Alive	[Not Applicable]	Bone marrow aspirate	2006	55	M4	Intermediate/Normal	Normal	[Not Available]	FLT3 Mutation Negative|IDH1 R132 Negative|IDH1 R140 Negative|IDH1 R172 Negative|Activating RAS Negative|NPMc Negative
TCGA-AB-2955	FEMALE	Dead	489	Bone marrow aspirate	2007	56	M2	Intermediate/Normal	Normal	[Not Available]	FLT3 Mutation Negative|IDH1 R132 Negative|IDH1 R140 Negative|IDH1 R172 Negative|Activating RAS Negative|NPMc Negative
TCGA-AB-2956	MALE	Dead	183	Bone marrow aspirate	2007	61	M5	Intermediate/Normal	Normal|t (9;11)	[Not Available]	FLT3 Mutation Negative|IDH1 R132 Negative|IDH1 R140 Negative|IDH1 R172 Negative|Activating RAS Negative|NPMc Negative
TCGA-AB-2957	MALE	Alive	[Not Applicable]	Bone marrow aspirate	2007	31	M4	Favorable	inv (16)	[Not Available]	FLT3 Mutation Positive|IDH1 R132 Negative|IDH1 R140 Negative|IDH1 R172 Negative|Activating RAS Negative|NPMc Negative
TCGA-AB-2959	MALE	Dead	489	Bone marrow aspirate	2007	71	M0 Undifferentiated	Intermediate/Normal	Normal	[Not Available]	FLT3 Mutation Negative|IDH1 R132 Negative|IDH1 R140 Positive|IDH1 R172 Negative|Activating RAS Negative|NPMc Negative
TCGA-AB-2963	MALE	Dead	1642	Bone marrow aspirate	2002	56	M1	Intermediate/Normal	Normal	[Not Available]	FLT3 Mutation Positive|IDH1 R132 Negative|IDH1 R140 Negative|IDH1 R172 Negative|Activating RAS Negative|NPMc Positive
TCGA-AB-2964	FEMALE	Alive	[Not Applicable]	Bone marrow aspirate	2006	58	M1	Intermediate/Normal	Normal	[Not Available]	FLT3 Mutation Negative|IDH1 R132 Negative|IDH1 R140 Negative|IDH1 R172 Negative|Activating RAS Negative|NPMc Negative
TCGA-AB-2965	MALE	Dead	335	Bone marrow aspirate	2006	60	M4	Intermediate/Normal	Normal	[Not Available]	FLT3 Mutation Positive|IDH1 R132 Negative|IDH1 R140 Negative|IDH1 R172 Negative|Activating RAS Negative|NPMc Positive
TCGA-AB-2966	FEMALE	Dead	854	Bone marrow aspirate	2007	57	M2	Intermediate/Normal	Normal	[Not Available]	FLT3 Mutation Negative|IDH1 R132 Negative|IDH1 R140 Positive|IDH1 R172 Negative|Activating RAS Negative|NPMc Negative
TCGA-AB-2967	MALE	Alive	[Not Applicable]	Bone marrow aspirate	2007	58	M4	Intermediate/Normal	Normal	[Not Available]	FLT3 Mutation Negative|IDH1 R132 Negative|IDH1 R140 Negative|IDH1 R172 Negative|Activating RAS Negative|NPMc Positive
TCGA-AB-2969	MALE	Alive	[Not Applicable]	Bone marrow aspirate	2006	55	M5	Intermediate/Normal	Normal	[Not Available]	FLT3 Mutation Positive|IDH1 R132 Positive|IDH1 R140 Negative|IDH1 R172 Negative|Activating RAS Negative|NPMc Positive
TCGA-AB-2970	FEMALE	Dead	305	Bone marrow aspirate	2007	34	M4	Intermediate/Normal	Normal	[Not Available]	PML-RAR Negative|FLT3 Mutation Positive|IDH1 R132 Negative|IDH1 R140 Negative|IDH1 R172 Negative|Activating RAS Negative|NPMc Negative
TCGA-AB-2971	FEMALE	Dead	792	Bone marrow aspirate	2007	76	M4	Intermediate/Normal	Normal	[Not Available]	FLT3 Mutation Negative|IDH1 R132 Negative|IDH1 R140 Negative|IDH1 R172 Negative|Activating RAS Negative|NPMc Positive
TCGA-AB-2972	FEMALE	Dead	30	Bone marrow aspirate	2007	82	M2	Intermediate/Normal	Normal	[Not Available]	FLT3 Mutation Negative|IDH1 R132 Negative|IDH1 R140 Negative|IDH1 R172 Negative|Activating RAS Negative|NPMc Positive
TCGA-AB-2973	FEMALE	Dead	609	Bone marrow aspirate	2007	68	M4	Intermediate/Normal	Normal	[Not Available]	FLT3 Mutation Negative|IDH1 R132 Negative|IDH1 R140 Positive|IDH1 R172 Negative|Activating RAS Negative|NPMc Positive
TCGA-AB-2975	MALE	Dead	[Not Available]	Bone marrow aspirate	2007	54	M2	Intermediate/Normal	Normal	[Not Available]	PML-RAR Negative|FLT3 Mutation Negative|IDH1 R132 Negative|IDH1 R140 Negative|IDH1 R172 Negative|Activating RAS Negative|NPMc Negative
TCGA-AB-2976	MALE	Dead	915	Bone marrow aspirate	2007	53	M1	Intermediate/Normal	Normal	[Not Available]	FLT3 Mutation Positive|IDH1 R132 Negative|IDH1 R140 Negative|IDH1 R172 Negative|Activating RAS Negative|NPMc Positive
TCGA-AB-2977	FEMALE	Dead	31	Bone marrow aspirate	2008	71	M2	Intermediate/Normal	Normal	[Not Available]	FLT3 Mutation Negative|IDH1 R132 Positive|IDH1 R140 Negative|IDH1 R172 Negative|Activating RAS Negative|NPMc Negative
TCGA-AB-2978	FEMALE	Alive	[Not Applicable]	Bone marrow aspirate	2008	61	M2	Intermediate/Normal	Normal	[Not Available]	FLT3 Mutation Negative|IDH1 R132 Negative|IDH1 R140 Negative|IDH1 R172 Negative|Activating RAS Negative|NPMc Negative
TCGA-AB-2979	FEMALE	Alive	[Not Applicable]	Bone marrow aspirate	2008	30	M1	Intermediate/Normal	Normal	No	FLT3 Mutation Negative|IDH1 R132 Negative|IDH1 R140 Negative|IDH1 R172 Negative|Activating RAS Negative|NPMc Negative
TCGA-AB-2980	MALE	Alive	[Not Applicable]	Bone marrow aspirate	2008	50	M3	Favorable	t (15;17)	[Not Available]	PML-RAR Positive|FLT3 Mutation Positive|IDH1 R132 Negative|IDH1 R140 Negative|IDH1 R172 Negative|Activating RAS Negative|NPMc Negative
TCGA-AB-2981	FEMALE	Alive	[Not Applicable]	Bone marrow aspirate	2008	35	M5	Intermediate/Normal	Normal	[Not Available]	FLT3 Mutation Positive|IDH1 R132 Positive|IDH1 R140 Negative|IDH1 R172 Negative|Activating RAS Negative|NPMc Positive
TCGA-AB-2982	FEMALE	Alive	[Not Applicable]	Bone marrow aspirate	2007	29	M3	Favorable	Normal|t (15;17)	No	FLT3 Mutation Negative|IDH1 R132 Negative|IDH1 R140 Negative|IDH1 R172 Negative|Activating RAS Negative|NPMc Negative
TCGA-AB-2983	MALE	Dead	335	Bone marrow aspirate	2006	45	M0 Undifferentiated	Intermediate/Normal	Normal	[Not Available]	FLT3 Mutation Negative|IDH1 R132 Negative|IDH1 R140 Negative|IDH1 R172 Negative|Activating RAS Negative|NPMc Negative
TCGA-AB-2984	MALE	Alive	[Not Applicable]	Bone marrow aspirate	2006	38	M1	Intermediate/Normal	Normal	[Not Available]	FLT3 Mutation Negative|IDH1 R132 Positive|IDH1 R140 Negative|IDH1 R172 Negative|Activating RAS Positive|NPMc Positive
TCGA-AB-2985	FEMALE	Dead	273	Bone marrow aspirate	2008	81	M5	Intermediate/Normal	Normal	[Not Available]	FLT3 Mutation Negative|IDH1 R132 Negative|IDH1 R140 Negative|IDH1 R172 Negative|Activating RAS Positive|NPMc Negative
TCGA-AB-2986	FEMALE	Dead	212	Bone marrow aspirate	2008	31	M2	Intermediate/Normal	Normal	[Not Available]	FLT3 Mutation Positive|IDH1 R132 Negative|IDH1 R140 Negative|IDH1 R172 Negative|Activating RAS Negative|NPMc Positive
TCGA-AB-2987	FEMALE	Dead	184	Bone marrow aspirate	2008	75	M5	Intermediate/Normal	Normal|del (7q) / 7q-	[Not Available]	FLT3 Mutation Negative|IDH1 R132 Negative|IDH1 R140 Negative|IDH1 R172 Negative|Activating RAS Positive|NPMc Positive
TCGA-AB-2988	FEMALE	Dead	30	Bone marrow aspirate	2008	67	M1	Intermediate/Normal	Normal	[Not Available]	FLT3 Mutation Positive|IDH1 R132 Negative|IDH1 R140 Negative|IDH1 R172 Negative|Activating RAS Negative|NPMc Positive
TCGA-AB-2989	MALE	Dead	365	Bone marrow aspirate	2008	29	M2	Intermediate/Normal	Normal	[Not Available]	FLT3 Mutation Negative|IDH1 R132 Negative|IDH1 R140 Negative|IDH1 R172 Negative|Activating RAS Negative|NPMc Positive
TCGA-AB-2990	MALE	Alive	[Not Applicable]	Bone marrow aspirate	2008	51	M1	Intermediate/Normal	Normal	[Not Available]	FLT3 Mutation Negative|IDH1 R132 Positive|IDH1 R140 Negative|IDH1 R172 Negative|Activating RAS Negative|NPMc Positive
TCGA-AB-2994	MALE	Alive	[Not Applicable]	Bone marrow aspirate	2005	25	M3	Favorable	t (15;17)	No	FLT3 Mutation Positive|IDH1 R132 Negative|IDH1 R140 Negative|IDH1 R172 Negative|Activating RAS Negative|NPMc Negative
TCGA-AB-2995	MALE	Alive	[Not Applicable]	Bone marrow aspirate	2005	63	M2	Intermediate/Normal	Normal	no	IDH1 R132 Negative
TCGA-AB-2996	MALE	Alive	[Not Applicable]	Bone marrow aspirate	2005	74	M2	Intermediate/Normal	Normal	[Not Available]	IDH1 R132 Negative|IDH1 R140 Negative|IDH1 R172 Negative|Activating RAS Negative|NPMc Negative
TCGA-AB-2997	FEMALE	Dead	[Not Available]	Bone marrow aspirate	2006	25	M3	Favorable	t (15;17)	[Not Available]	PML-RAR Positive|FLT3 Mutation Negative|IDH1 R132 Negative|IDH1 R140 Negative|IDH1 R172 Negative|Activating RAS Negative|NPMc Negative
TCGA-AB-2998	FEMALE	Dead	31	Bone marrow aspirate	2008	68	M3	Favorable	t (15;17)	[Not Available]	PML-RAR Positive|FLT3 Mutation Positive|IDH1 R132 Negative|IDH1 R140 Negative|IDH1 R172 Negative|Activating RAS Negative|NPMc Negative
TCGA-AB-2999	MALE	Alive	[Not Applicable]	Bone marrow aspirate	2004	62	M3	Favorable	Normal|t (15;17)	[Not Available]	FLT3 Mutation Positive|IDH1 R132 Negative|IDH1 R140 Negative|IDH1 R172 Negative|Activating RAS Negative|NPMc Negative
TCGA-AB-3000	MALE	Alive	[Not Applicable]	Bone marrow aspirate	2006	25	M2	Intermediate/Normal	Normal	[Not Available]	FLT3 Mutation Negative|IDH1 R132 Negative|IDH1 R140 Negative|IDH1 R172 Negative|Activating RAS Negative|NPMc Negative
TCGA-AB-3001	FEMALE	Alive	[Not Applicable]	Bone marrow aspirate	2005	31	M3	Favorable	Normal|t (15;17)	[Not Available]	FLT3 Mutation Negative|IDH1 R132 Negative|IDH1 R140 Negative|IDH1 R172 Negative|Activating RAS Negative|NPMc Negative
TCGA-AB-3002	MALE	Dead	1431	Bone marrow aspirate	2005	68	M2	Intermediate/Normal	Normal	[Not Available]	IDH1 R132 Negative|IDH1 R140 Positive|IDH1 R172 Negative|Activating RAS Negative|NPMc Negative
TCGA-AB-3005	MALE	Alive	[Not Applicable]	Bone marrow aspirate	2003	45	M5	Intermediate/Normal	Normal	[Not Available]	IDH1 R132 Negative|IDH1 R140 Negative|IDH1 R172 Negative|Activating RAS Negative|NPMc Negative
TCGA-AB-3006	MALE	Dead	485	Bone marrow aspirate	2006	61	M1	Intermediate/Normal	Normal	[Not Available]	[Not Available]
TCGA-AB-3007	MALE	Alive	[Not Applicable]	Bone marrow aspirate	2005	35	M3	Favorable	Normal|del (7q) / 7q-|Trisomy 8|t (15;17)	NO	FLT3 Mutation Positive|IDH1 R132 Negative|IDH1 R140 Negative|IDH1 R172 Negative|Activating RAS Negative|NPMc Negative
TCGA-AB-3008	MALE	Dead	822	Bone marrow aspirate	2005	22	M1	Intermediate/Normal	Normal	[Not Available]	FLT3 Mutation Negative|IDH1 R132 Negative|IDH1 R140 Negative|IDH1 R172 Negative|Activating RAS Negative|NPMc Negative
TCGA-AB-3009	MALE	Dead	577	Bone marrow aspirate	2005	23	M4	Intermediate/Normal	Normal	[Not Available]	FLT3 Mutation Negative|IDH1 R132 Negative|IDH1 R140 Negative|IDH1 R172 Negative|Activating RAS Negative|NPMc Negative
TCGA-AB-3011	FEMALE	Alive	[Not Applicable]	Bone marrow aspirate	2005	21	M1	Intermediate/Normal	Normal	[Not Available]	FLT3 Mutation Negative|IDH1 R132 Positive|IDH1 R140 Negative|IDH1 R172 Negative|Activating RAS Negative|NPMc Positive
TCGA-AB-3012	MALE	Alive	[Not Applicable]	Bone marrow aspirate	2004	53	M3	Favorable	t (15;17)	No	FLT3 Mutation Negative|IDH1 R132 Negative|IDH1 R140 Negative|IDH1 R172 Negative|Activating RAS Negative|NPMc Negative
